# Supplementary material for: Harnessing engineered mesenchymal stem cell-derived extracellular vesicles for innovative cancer treatments
Source: Stem Cell Res Ther. 2025 Nov 18;16:648. doi: 10.1186/s13287-025-04708-5 (PMC12625093; doi:10.1186/s13287-025-04708-5)
Supplement: Supplementary file 1 — Supplementary Material 1. [file 13287_2025_4708_MOESM1_ESM.xlsx]

## Sheet: Table 1
Table 1. Classification and Nomenclature Guidelines for EVs
Term	MISEV2018 Definition	MISEV2023 Definition
Recommended Terms
Extracellular particles (EPs)	Used if EV identity is not confirmed.	General term for all extracellular particles including EVs and NVEPs.
Extracellular vesicles (EVs)	Naturally released particles from cells, enclosed by lipid bilayer, incapable of self-replication.	Same as 2018 but removes “naturally” to include engineered EVs. Recommends generic use of “EV” over “exosomes” or “ectosomes”.
EV mimetic	Not specified	Artificially produced EV-like particles. Use operational terms; avoid biogenesis-implying terms.
Synthetic vesicles (SVs)	Not specified	De novo or hybrid synthesized mimetics. Operational terms advised for clarity.
Artificial cell-derived vesicles (ACDVs)	Not specified	Laboratory-produced EV mimetics via induced cell disruption.
Non-vesicular extracellular particles (NVEPs)	Not specified	Multimolecular assemblies without a lipid bilayer. Operational terms encouraged.
Recommended with caution
Small EVs (sEVs)	Size-based term, typically <200 nm. Caution due to measurement variability.	Same as 2018. Caution required in interpreting measurements.
Medium/Large EVs (m/lEVs)	Size-based term, typically >200 nm. Caution due to measurement variability.	Same as 2018. Caution required.
Other operational terms	Based on size, density, composition, cellular origin, etc.	Adds stress, hypoxia, and senescence as generating conditions. Encourages multiple descriptors but warns about methodological influences.
Discouraged
Exosome	From endosomal origin; intraluminal vesicles ~<200 nm. Use only if origin is confirmed.	Same as 2018. Use discouraged unless subcellular origin is demonstrated.
Ectosome	From plasma membrane; broad size range. Use only if origin is confirmed.	Same as 2018. Size may overlap with exosomes. Use discouraged unless origin is proven.
Microvesicle	Often synonym for ectosomes. Can be misleading.	From plasma membrane. Historically broad use. Causes confusion.
Exosome-like vesicle	Discouraged unless subcellular origin is shown.	Especially discouraged for mimetics. Implies endosomal origin.
